# Supplementary material for: Mechanomodulation: Physical Treatment Modalities Employ Mechanotransduction to Improve Scarring
Source: Eur Burn J. 2022 Mar 26;3(2):241–55. doi: 10.3390/ebj3020021 (PMC11575364; doi:10.3390/ebj3020021)
Supplement: Supplementary file 1 [file ebj-03-00021-s001.zip]

Archive with 1 entries (1 files):
- ebj-1612167-supplementary.mov
